# Supplementary material for: Topologies, structures and parameter files for lipid simulations in GROMACS with the OPLS-aa force field: DPPC, POPC, DOPC, PEPC, and cholesterol
Source: Data Brief. 2015 Sep 26;5:333–6. doi: 10.1016/j.dib.2015.09.013 (PMC4602361; doi:10.1016/j.dib.2015.09.013)
Supplement: Supplementary file 2 — Supplementary material [file mmc2.zip]

Archive with 12 entries (11 files):
- SI/
- SI/chol_with_CHARMM_order.gro.txt
- SI/chol_with_CHARMM_order.itp.txt
- SI/dopc_with_CHARMM_order.gro.txt
- SI/dopc_with_CHARMM_order.itp.txt
- SI/dppc_with_CHARMM_order.gro.txt
- SI/dppc_with_CHARMM_order.itp.txt
- SI/OPLSaa.db.txt
- SI/pepc_with_CHARMM_order.gro.txt
- SI/pepc_with_CHARMM_order.itp.txt
- SI/popc_with_CHARMM_order.gro.txt
- SI/popc_with_CHARMM_order.itp.txt
