# Supplementary material for: Topologies, structures and parameter files for lipid simulations in GROMACS with the OPLS-aa force field: DPPC, POPC, DOPC, PEPC, and cholesterol
Source: Data Brief. 2015 Sep 26;5:333–6. doi: 10.1016/j.dib.2015.09.013 (PMC4602361; doi:10.1016/j.dib.2015.09.013)
Supplement: Supplementary file 2 — Supplementary material [file mmc2.zip › SI/chol_with_CHARMM_order.gro.txt]

Grunge ROck MAChoS
   74
    1CHOL  C1     1   1.285  -1.345   1.734
    1CHOL  H1     2   1.215  -1.262   1.710
    1CHOL  O1     3   1.318  -1.362   1.867
    1CHOL  H2     4   1.315  -1.280   1.915
    1CHOL  C2     5   1.217  -1.477   1.680
    1CHOL  H3     6   1.279  -1.562   1.717
    1CHOL  H4     7   1.125  -1.474   1.741
    1CHOL  C3     8   1.200  -1.473   1.529
    1CHOL  C4     9   1.083  -1.490   1.468
    1CHOL  H5    10   0.995  -1.510   1.530
    1CHOL  C5    11   1.056  -1.474   1.319
    1CHOL  H6    12   0.986  -1.552   1.282
    1CHOL  H7    13   1.009  -1.375   1.297
    1CHOL  C6    14   1.188  -1.502   1.246
    1CHOL  H8    15   1.226  -1.604   1.263
    1CHOL  C7    16   1.176  -1.471   1.098
    1CHOL  H9    17   1.174  -1.360   1.087
    1CHOL  C8    18   1.048  -1.528   1.025
    1CHOL  H10   19   1.023  -1.631   1.057
    1CHOL  H11   20   0.968  -1.453   1.041
    1CHOL  C9    21   1.091  -1.551   0.877
    1CHOL  H12   22   1.081  -1.658   0.848
    1CHOL  H13   23   1.014  -1.497   0.818
    1CHOL  C10   24   1.237  -1.499   0.867
    1CHOL  H14   25   1.211  -1.391   0.860
    1CHOL  C11   26   1.293  -1.511   1.014
    1CHOL  C12   27   1.314  -1.664   1.032
    1CHOL  H15   28   1.219  -1.722   1.028
    1CHOL  H16   29   1.380  -1.708   0.954
    1CHOL  H17   30   1.346  -1.685   1.136
    1CHOL  C13   31   1.406  -1.416   1.059
    1CHOL  H18   32   1.500  -1.442   1.006
    1CHOL  H19   33   1.370  -1.313   1.041
    1CHOL  C14   34   1.439  -1.429   1.209
    1CHOL  H20   35   1.497  -1.522   1.231
    1CHOL  H21   36   1.501  -1.347   1.250
    1CHOL  C15   37   1.303  -1.420   1.298
    1CHOL  H22   38   1.271  -1.314   1.289
    1CHOL  C16   39   1.330  -1.449   1.456
    1CHOL  C17   40   1.416  -1.575   1.469
    1CHOL  H23   41   1.363  -1.649   1.406
    1CHOL  H24   42   1.519  -1.553   1.433
    1CHOL  H25   43   1.423  -1.625   1.568
    1CHOL  C18   44   1.405  -1.320   1.510
    1CHOL  H26   45   1.499  -1.307   1.452
    1CHOL  H27   46   1.337  -1.235   1.488
    1CHOL  C19   47   1.421  -1.323   1.666
    1CHOL  H28   48   1.463  -1.225   1.699
    1CHOL  H29   49   1.493  -1.405   1.687
    1CHOL  C20   50   1.316  -1.535   0.743
    1CHOL  H30   51   1.329  -1.645   0.738
    1CHOL  C21   52   1.455  -1.483   0.738
    1CHOL  H31   53   1.523  -1.523   0.816
    1CHOL  H32   54   1.448  -1.374   0.756
    1CHOL  H33   55   1.509  -1.502   0.643
    1CHOL  C22   56   1.239  -1.498   0.617
    1CHOL  H34   57   1.168  -1.583   0.609
    1CHOL  H35   58   1.182  -1.403   0.623
    1CHOL  C23   59   1.312  -1.500   0.485
    1CHOL  H36   60   1.380  -1.413   0.472
    1CHOL  H37   61   1.371  -1.594   0.483
    1CHOL  C24   62   1.215  -1.519   0.370
    1CHOL  H38   63   1.165  -1.618   0.373
    1CHOL  H39   64   1.144  -1.436   0.391
    1CHOL  C25   65   1.275  -1.508   0.233
    1CHOL  H40   66   1.357  -1.581   0.220
    1CHOL  C26   67   1.174  -1.525   0.118
    1CHOL  H41   68   1.097  -1.445   0.125
    1CHOL  H42   69   1.224  -1.518   0.019
    1CHOL  H43   70   1.124  -1.625   0.116
    1CHOL  C27   71   1.334  -1.361   0.210
    1CHOL  H44   72   1.388  -1.353   0.113
    1CHOL  H45   73   1.248  -1.291   0.216
    1CHOL  H46   74   1.406  -1.330   0.289
   0.00000   0.00000   0.00000
