# Supplementary material for: Topologies, structures and parameter files for lipid simulations in GROMACS with the OPLS-aa force field: DPPC, POPC, DOPC, PEPC, and cholesterol
Source: Data Brief. 2015 Sep 26;5:333–6. doi: 10.1016/j.dib.2015.09.013 (PMC4602361; doi:10.1016/j.dib.2015.09.013)
Supplement: Supplementary file 2 — Supplementary material [file mmc2.zip › SI/dopc_with_CHARMM_order.gro.txt]

Good ROcking Metal Altar for Chronical Sinners
  138
    1DOPC   N1     1   0.480   1.297   2.030
    1DOPC   C1     2   0.487   1.290   1.877
    1DOPC   H1     3   0.458   1.383   1.830
    1DOPC   H2     4   0.425   1.210   1.840
    1DOPC   C2     5   0.481   1.163   2.102
    1DOPC   H3     6   0.561   1.097   2.072
    1DOPC   H4     7   0.484   1.190   2.207
    1DOPC   H5     8   0.387   1.112   2.092
    1DOPC   C3     9   0.351   1.358   2.062
    1DOPC   H6    10   0.274   1.283   2.054
    1DOPC   H7    11   0.352   1.395   2.164
    1DOPC   H8    12   0.338   1.443   1.997
    1DOPC   C4    13   0.592   1.382   2.085
    1DOPC   H9    14   0.680   1.332   2.050
    1DOPC   H10   15   0.581   1.370   2.192
    1DOPC   H11   16   0.592   1.487   2.058
    1DOPC   C5    17   0.625   1.252   1.814
    1DOPC   H12   18   0.604   1.241   1.706
    1DOPC   H13   19   0.689   1.343   1.821
    1DOPC   P1    20   0.731   1.017   1.790
    1DOPC   O1    21   0.616   0.955   1.726
    1DOPC   O2    22   0.824   0.925   1.857
    1DOPC   O3    23   0.691   1.145   1.879
    1DOPC   O4    24   0.809   1.092   1.678
    1DOPC   C6    25   0.937   1.149   1.695
    1DOPC   H14   26   1.014   1.076   1.729
    1DOPC   H15   27   0.916   1.230   1.768
    1DOPC   C7    28   0.981   1.214   1.564
    1DOPC   H16   29   1.077   1.266   1.583
    1DOPC   O5    30   0.871   1.300   1.528
    1DOPC   C8    31   0.871   1.430   1.575
    1DOPC   O6    32   0.947   1.477   1.658
    1DOPC   C9    33   0.751   1.501   1.522
    1DOPC   H17   34   0.762   1.602   1.566
    1DOPC   H18   35   0.658   1.449   1.551
    1DOPC   C10   36   0.994   1.114   1.448
    1DOPC   H19   37   1.076   1.038   1.452
    1DOPC   H20   38   1.016   1.174   1.357
    1DOPC   O7    39   0.874   1.040   1.433
    1DOPC   C11   40   0.859   0.968   1.324
    1DOPC   O8    41   0.941   0.944   1.238
    1DOPC   C12   42   0.712   0.923   1.319
    1DOPC   H21   43   0.684   0.923   1.427
    1DOPC   H22   44   0.651   0.998   1.265
    1DOPC   C13   45   0.773   1.508   1.369
    1DOPC   H23   46   0.798   1.406   1.334
    1DOPC   H24   47   0.860   1.572   1.343
    1DOPC   C14   48   0.654   1.571   1.290
    1DOPC   H25   49   0.628   1.673   1.323
    1DOPC   H26   50   0.562   1.511   1.307
    1DOPC   C15   51   0.685   1.577   1.141
    1DOPC   H27   52   0.768   1.649   1.126
    1DOPC   H28   53   0.590   1.611   1.094
    1DOPC   C16   54   0.728   1.458   1.063
    1DOPC   H29   55   0.828   1.425   1.097
    1DOPC   H30   56   0.739   1.474   0.954
    1DOPC   C17   57   0.630   1.341   1.060
    1DOPC   H31   58   0.527   1.382   1.047
    1DOPC   H32   59   0.639   1.277   1.150
    1DOPC   C18   60   0.663   1.241   0.946
    1DOPC   H33   61   0.626   1.284   0.850
    1DOPC   H34   62   0.599   1.152   0.961
    1DOPC   C19   63   0.804   1.193   0.953
    1DOPC   H35   64   0.831   1.168   1.057
    1DOPC   C20   65   0.896   1.201   0.853
    1DOPC   H36   66   0.997   1.166   0.880
    1DOPC   C21   67   0.881   1.257   0.708
    1DOPC   H37   68   0.944   1.349   0.706
    1DOPC   H38   69   0.775   1.274   0.676
    1DOPC   C22   70   0.938   1.153   0.603
    1DOPC   H39   71   0.863   1.070   0.606
    1DOPC   H40   72   1.035   1.109   0.632
    1DOPC   C23   73   0.939   1.199   0.459
    1DOPC   H41   74   1.020   1.270   0.434
    1DOPC   H42   75   0.846   1.259   0.447
    1DOPC   C24   76   0.953   1.081   0.369
    1DOPC   H43   77   0.868   1.012   0.388
    1DOPC   H44   78   1.053   1.037   0.389
    1DOPC   C25   79   0.948   1.099   0.213
    1DOPC   H45   80   1.041   1.154   0.184
    1DOPC   H46   81   0.862   1.167   0.195
    1DOPC   C26   82   0.947   0.969   0.134
    1DOPC   H47   83   0.863   0.904   0.169
    1DOPC   H48   84   1.048   0.925   0.144
    1DOPC   C27   85   0.912   0.998  -0.014
    1DOPC   H49   86   0.994   1.060  -0.056
    1DOPC   H50   87   0.809   1.040  -0.016
    1DOPC   C27   88   0.913   0.879  -0.106
    1DOPC   H51   89   0.915   0.916  -0.211
    1DOPC   H52   90   0.828   0.808  -0.091
    1DOPC   H53   91   0.995   0.807  -0.089
    1DOPC   C29   92   0.710   0.784   1.256
    1DOPC   H54   93   0.786   0.716   1.301
    1DOPC   H55   94   0.728   0.799   1.148
    1DOPC   C30   95   0.571   0.720   1.270
    1DOPC   H56   96   0.548   0.730   1.379
    1DOPC   H57   97   0.579   0.617   1.232
    1DOPC   C31   98   0.458   0.788   1.196
    1DOPC   H58   99   0.429   0.881   1.250
    1DOPC   H59  100   0.375   0.716   1.212
    1DOPC   C32  101   0.482   0.816   1.047
    1DOPC   H60  102   0.560   0.894   1.034
    1DOPC   H61  103   0.498   0.715   1.002
    1DOPC   C33  104   0.355   0.876   0.978
    1DOPC   H62  105   0.262   0.822   1.004
    1DOPC   H63  106   0.360   0.979   1.018
    1DOPC   C34  107   0.365   0.890   0.825
    1DOPC   H64  108   0.271   0.939   0.790
    1DOPC   H65  109   0.370   0.784   0.795
    1DOPC   C35  110   0.476   0.978   0.765
    1DOPC   H66  111   0.468   1.086   0.786
    1DOPC   C36  112   0.577   0.938   0.679
    1DOPC   H67  113   0.659   1.003   0.645
    1DOPC   C37  114   0.604   0.796   0.622
    1DOPC   H68  115   0.555   0.724   0.691
    1DOPC   H69  116   0.713   0.774   0.632
    1DOPC   C38  117   0.546   0.752   0.484
    1DOPC   H70  118   0.443   0.790   0.466
    1DOPC   H71  119   0.543   0.641   0.487
    1DOPC   C39  120   0.649   0.802   0.375
    1DOPC   H72  121   0.640   0.912   0.375
    1DOPC   H73  122   0.754   0.771   0.393
    1DOPC   C40  123   0.626   0.738   0.245
    1DOPC   H74  124   0.715   0.754   0.182
    1DOPC   H75  125   0.606   0.628   0.248
    1DOPC   C41  126   0.508   0.796   0.166
    1DOPC   H76  127   0.413   0.798   0.223
    1DOPC   H77  128   0.507   0.750   0.065
    1DOPC   C42  129   0.539   0.947   0.145
    1DOPC   H78  130   0.542   1.012   0.235
    1DOPC   H79  131   0.635   0.958   0.090
    1DOPC   C43  132   0.443   1.015   0.052
    1DOPC   H80  133   0.444   0.962  -0.046
    1DOPC   H81  134   0.342   1.016   0.098
    1DOPC   C44  135   0.470   1.161   0.015
    1DOPC   H82  136   0.393   1.188  -0.061
    1DOPC   H83  137   0.458   1.225   0.105
    1DOPC   H84  138   0.569   1.159  -0.036
   0.00000   0.00000   0.00000
