# Supplementary material for: Topologies, structures and parameter files for lipid simulations in GROMACS with the OPLS-aa force field: DPPC, POPC, DOPC, PEPC, and cholesterol
Source: Data Brief. 2015 Sep 26;5:333–6. doi: 10.1016/j.dib.2015.09.013 (PMC4602361; doi:10.1016/j.dib.2015.09.013)
Supplement: Supplementary file 2 — Supplementary material [file mmc2.zip › SI/dppc_with_CHARMM_order.gro.txt]

Green Red Orange Magenta Azure Cyan Skyblue
  130
    4DPPC    N1    1   2.335   2.548   3.543
    4DPPC    C1    2   2.191   2.549   3.595
    4DPPC    H1    3   2.158   2.447   3.597
    4DPPC    H2    4   2.127   2.603   3.528
    4DPPC    H3    5   2.181   2.600   3.690
    4DPPC    C2    6   2.422   2.441   3.614
    4DPPC    H4    7   2.369   2.348   3.608
    4DPPC    H5    8   2.439   2.465   3.718
    4DPPC    H6    9   2.519   2.431   3.566
    4DPPC    C3   10   2.342   2.522   3.395
    4DPPC    H7   11   2.437   2.561   3.361
    4DPPC    H8   12   2.274   2.601   3.365
    4DPPC    H9   13   2.316   2.424   3.358
    4DPPC    C4   14   2.392   2.686   3.568
    4DPPC   H10   15   2.373   2.728   3.666
    4DPPC   H11   16   2.334   2.753   3.506
    4DPPC    C5   17   2.540   2.724   3.542
    4DPPC   H12   18   2.592   2.710   3.639
    4DPPC   H13   19   2.543   2.835   3.545
    4DPPC    P1   20   2.617   2.741   3.291
    4DPPC    O1   21   2.752   2.808   3.282
    4DPPC    O2   22   2.500   2.822   3.259
    4DPPC    O3   23   2.612   2.617   3.191
    4DPPC    O4   24   2.594   2.667   3.428
    4DPPC    C6   25   2.683   2.494   3.214
    4DPPC   H14   26   2.660   2.454   3.315
    4DPPC   H15   27   2.790   2.522   3.219
    4DPPC    C7   28   2.646   2.388   3.103
    4DPPC   H16   29   2.696   2.294   3.138
    4DPPC    O5   30   2.702   2.450   2.981
    4DPPC    C8   31   2.730   2.365   2.890
    4DPPC    O6   32   2.712   2.244   2.891
    4DPPC    C9   33   2.781   2.451   2.772
    4DPPC   H17   34   2.891   2.466   2.776
    4DPPC   H18   35   2.737   2.553   2.775
    4DPPC   C10   36   2.493   2.361   3.091
    4DPPC   H19   37   2.450   2.344   3.192
    4DPPC   H20   38   2.467   2.278   3.022
    4DPPC    O7   39   2.435   2.478   3.028
    4DPPC   C11   40   2.308   2.504   3.051
    4DPPC    O8   41   2.228   2.433   3.113
    4DPPC   C12   42   2.263   2.635   2.983
    4DPPC   H21   43   2.345   2.710   2.982
    4DPPC   H22   44   2.175   2.690   3.021
    4DPPC   C13   45   2.735   2.379   2.649
    4DPPC   H23   46   2.758   2.451   2.567
    4DPPC   H24   47   2.626   2.365   2.658
    4DPPC   C14   48   2.809   2.251   2.605
    4DPPC   H25   49   2.785   2.173   2.680
    4DPPC   H26   50   2.918   2.272   2.593
    4DPPC   C15   51   2.764   2.189   2.474
    4DPPC   H27   52   2.655   2.170   2.480
    4DPPC   H28   53   2.815   2.092   2.457
    4DPPC   C16   54   2.780   2.280   2.354
    4DPPC   H29   55   2.885   2.319   2.349
    4DPPC   H30   56   2.710   2.366   2.358
    4DPPC   C17   57   2.742   2.200   2.226
    4DPPC   H31   58   2.813   2.120   2.196
    4DPPC   H32   59   2.739   2.274   2.143
    4DPPC   C18   60   2.595   2.140   2.220
    4DPPC   H33   61   2.524   2.218   2.256
    4DPPC   H34   62   2.605   2.054   2.289
    4DPPC   C19   63   2.543   2.105   2.078
    4DPPC   H35   64   2.455   2.044   2.106
    4DPPC   H36   65   2.617   2.048   2.017
    4DPPC   C20   66   2.501   2.227   1.994
    4DPPC   H37   67   2.574   2.309   1.977
    4DPPC   H38   68   2.431   2.281   2.061
    4DPPC   C21   69   2.426   2.189   1.865
    4DPPC   H39   70   2.351   2.108   1.879
    4DPPC   H40   71   2.495   2.138   1.794
    4DPPC   C22   72   2.366   2.312   1.799
    4DPPC   H41   73   2.442   2.385   1.763
    4DPPC   H42   74   2.301   2.376   1.864
    4DPPC   C23   75   2.289   2.276   1.673
    4DPPC   H43   76   2.198   2.216   1.695
    4DPPC   H44   77   2.356   2.210   1.614
    4DPPC   C24   78   2.256   2.407   1.590
    4DPPC   H45   79   2.258   2.487   1.667
    4DPPC   H46   80   2.153   2.395   1.549
    4DPPC   C25   81   2.354   2.440   1.475
    4DPPC   H47   82   2.458   2.438   1.513
    4DPPC   H48   83   2.318   2.541   1.446
    4DPPC   C26   84   2.337   2.338   1.361
    4DPPC   H49   85   2.246   2.276   1.371
    4DPPC   H50   86   2.409   2.253   1.364
    4DPPC   H51   87   2.351   2.388   1.262
    4DPPC   C27   88   2.233   2.615   2.835
    4DPPC   H52   89   2.125   2.601   2.813
    4DPPC   H53   90   2.277   2.520   2.798
    4DPPC   C28   91   2.268   2.738   2.750
    4DPPC   H54   92   2.373   2.759   2.780
    4DPPC   H55   93   2.219   2.834   2.779
    4DPPC   C29   94   2.249   2.715   2.593
    4DPPC   H56   95   2.261   2.807   2.534
    4DPPC   H57   96   2.144   2.678   2.587
    4DPPC   C30   97   2.346   2.612   2.532
    4DPPC   H58   98   2.278   2.561   2.461
    4DPPC   H59   99   2.374   2.538   2.611
    4DPPC   C31  100   2.465   2.686   2.464
    4DPPC   H60  101   2.536   2.725   2.540
    4DPPC   H61  102   2.426   2.780   2.419
    4DPPC   C32  103   2.548   2.596   2.366
    4DPPC   H62  104   2.601   2.514   2.420
    4DPPC   H63  105   2.624   2.666   2.326
    4DPPC   C33  106   2.451   2.552   2.258
    4DPPC   H64  107   2.376   2.483   2.303
    4DPPC   H65  108   2.518   2.489   2.195
    4DPPC   C34  109   2.400   2.663   2.167
    4DPPC   H66  110   2.355   2.742   2.231
    4DPPC   H67  111   2.324   2.613   2.103
    4DPPC   C35  112   2.500   2.743   2.082
    4DPPC   H68  113   2.556   2.780   2.170
    4DPPC   H69  114   2.439   2.823   2.034
    4DPPC   C36  115   2.565   2.654   1.975
    4DPPC   H70  116   2.480   2.602   1.925
    4DPPC   H71  117   2.616   2.571   2.029
    4DPPC   C37  118   2.651   2.731   1.875
    4DPPC   H72  119   2.752   2.752   1.916
    4DPPC   H73  120   2.598   2.827   1.855
    4DPPC   C38  121   2.662   2.674   1.734
    4DPPC   H74  122   2.562   2.654   1.690
    4DPPC   H75  123   2.707   2.573   1.747
    4DPPC   C39  124   2.763   2.754   1.629
    4DPPC   H76  125   2.756   2.715   1.525
    4DPPC   H77  126   2.867   2.741   1.665
    4DPPC   C40  127   2.729   2.899   1.624
    4DPPC   H78  128   2.747   2.953   1.719
    4DPPC   H79  129   2.622   2.919   1.601
    4DPPC   H80  130   2.793   2.948   1.547
   5.00000   5.00000   5.00000
