# Supplementary material for: Topologies, structures and parameter files for lipid simulations in GROMACS with the OPLS-aa force field: DPPC, POPC, DOPC, PEPC, and cholesterol
Source: Data Brief. 2015 Sep 26;5:333–6. doi: 10.1016/j.dib.2015.09.013 (PMC4602361; doi:10.1016/j.dib.2015.09.013)
Supplement: Supplementary file 2 — Supplementary material [file mmc2.zip › SI/dppc_with_CHARMM_order.itp.txt]

;
; This topology was generated by WK;
; 08.06.2015
;
;
; Please cite these papers:
; 1) Maciejewski, A., Pasenkiewicz-Gierula, M., Cramariuc, O., Vattulainen, I., 
;    and Rog, T. Refined OPLS All-Atom Force Field for Saturated 
;    Phosphatidylcholine Bilayers at Full Hydration. The Journal of Physical 
;    Chemistry B 118, 4571–4581 (2014). DOI: 10.1021/jp5016627
;
; 2) Kulig, W., Pasenkiewicz-Gierula, M.,  and Rog, T. Cis and Trans 
;    Unsaturated Phosphatidylcholine Bilayers: A Molecular Dynamics Simulation 
;    Study, Chemistry and Physics of Lipids, in press.
;

[ moleculetype ]
; Name            nrexcl
DPPC             3

[ atoms ]
;   nr       type  resnr residue  atom   cgnr     charge       mass  typeB    chargeB      massB
        1  N3c   1   DPPC      N1      4   0.3372      14.0067   
        2  CN3   1   DPPC      C1      1  -0.2795      12.011   
        3  HCN   1   DPPC      H1      1   0.1484      1.008   
        4  HCN   1   DPPC      H2      1   0.1484      1.008   
        5  HCN   1   DPPC      H3      1   0.1484      1.008   
        6  CN3   1   DPPC      C2      2  -0.2795      12.011   
        7  HCN   1   DPPC      H4      2   0.1484      1.008   
        8  HCN   1   DPPC      H5      2   0.1484      1.008   
        9  HCN   1   DPPC      H6      2   0.1484      1.008   
       10  CN3   1   DPPC      C3      3  -0.2795      12.011   
       11  HCN   1   DPPC      H7      3   0.1484      1.008   
       12  HCN   1   DPPC      H8      3   0.1484      1.008   
       13  HCN   1   DPPC      H9      3   0.1484      1.008   
       14  CT    1   DPPC      C4      4  -0.1311      12.011   
       15  HC    1   DPPC      H10     4   0.1484      1.008   
       16  HC    1   DPPC      H11     4   0.1484      1.008   
       17  CT    1   DPPC      C5      5   0.2654      12.011   
       18  HC    1   DPPC      H12     5   0.0161      1.008   
       19  HC    1   DPPC      H13     5   0.0161      1.008   
       20  P     1   DPPC      P1     41   1.5572      30.97376   
       21  O2P   1   DPPC      O1     41  -0.9666      15.9994   
       22  O2P   1   DPPC      O2     41  -0.9666      15.9994   
       23  OSp   1   DPPC      O3     41  -0.6096      15.9994   
       24  OSp   1   DPPC      O4     41  -0.6096      15.9994   
       25  CT    1   DPPC      C6      6   0.2654      12.011   
       26  HC    1   DPPC      H14     6   0.0161      1.008   
       27  HC    1   DPPC      H15     6   0.0161      1.008   
       28  CT    1   DPPC      C7      7   0.2496      12.011   
       29  HC    1   DPPC      H16     7   0.0500      1.008   
       30  OSa   1   DPPC      O5      8  -0.5083      15.9994   
       31  CLL   1   DPPC      C8      8   0.9766      12.011   
       32  OLL   1   DPPC      O6      8  -0.6887      15.9994   
       33  CL2   1   DPPC      C9      9  -0.4104      12.011   
       34  HLC   1   DPPC      H17     9   0.1656      1.008   
       35  HLC   1   DPPC      H18     9   0.1656      1.008   
       36  CT    1   DPPC      C10    10   0.1996      12.011   
       37  HC    1   DPPC      H19    10   0.0500      1.008   
       38  HC    1   DPPC      H20    10   0.0500      1.008   
       39  OSa   1   DPPC      O7     11  -0.5083      15.9994   
       40  CLL   1   DPPC      C11    11   0.9766      12.011   
       41  OLL   1   DPPC      O8     11  -0.6887      15.9994   
       42  CL2   1   DPPC      C12    12  -0.4104      12.011   
       43  HLC   1   DPPC      H21    12   0.1656      1.008   
       44  HLC   1   DPPC      H22    12   0.1656      1.008   
       45  CL2   1   DPPC      C13    13  -0.1200      12.011   
       46  HLC   1   DPPC      H23    13   0.0600      1.008   
       47  HLC   1   DPPC      H24    13   0.0600      1.008   
       48  CL2   1   DPPC      C14    14  -0.1200      12.011   
       49  HLC   1   DPPC      H25    14   0.0600      1.008   
       50  HLC   1   DPPC      H26    14   0.0600      1.008   
       51  CL2   1   DPPC      C15    15  -0.1200      12.011   
       52  HLC   1   DPPC      H27    15   0.0600      1.008   
       53  HLC   1   DPPC      H28    15   0.0600      1.008   
       54  CL2   1   DPPC      C16    16  -0.1200      12.011   
       55  HLC   1   DPPC      H29    16   0.0600      1.008   
       56  HLC   1   DPPC      H30    16   0.0600      1.008   
       57  CL2   1   DPPC      C17    17  -0.1200      12.011   
       58  HLC   1   DPPC      H31    17   0.0600      1.008   
       59  HLC   1   DPPC      H32    17   0.0600      1.008   
       60  CL2   1   DPPC      C18    18  -0.1200      12.011   
       61  HLC   1   DPPC      H33    18   0.0600      1.008   
       62  HLC   1   DPPC      H34    18   0.0600      1.008   
       63  CL2   1   DPPC      C19    19  -0.1200      12.011   
       64  HLC   1   DPPC      H35    19   0.0600      1.008   
       65  HLC   1   DPPC      H36    19   0.0600      1.008   
       66  CL2   1   DPPC      C20    20  -0.1200      12.011   
       67  HLC   1   DPPC      H37    20   0.0600      1.008   
       68  HLC   1   DPPC      H38    20   0.0600      1.008   
       69  CL2   1   DPPC      C21    21  -0.1200      12.011   
       70  HLC   1   DPPC      H39    21   0.0600      1.008   
       71  HLC   1   DPPC      H40    21   0.0600      1.008   
       72  CL2   1   DPPC      C22    22  -0.1200      12.011   
       73  HLC   1   DPPC      H41    22   0.0600      1.008   
       74  HLC   1   DPPC      H42    22   0.0600      1.008   
       75  CL2   1   DPPC      C23    23  -0.1200      12.011   
       76  HLC   1   DPPC      H43    23   0.0600      1.008   
       77  HLC   1   DPPC      H44    23   0.0600      1.008   
       78  CL2   1   DPPC      C24    24  -0.1200      12.011   
       79  HLC   1   DPPC      H45    24   0.0600      1.008   
       80  HLC   1   DPPC      H46    24   0.0600      1.008   
       81  CL2   1   DPPC      C25    25  -0.1200      12.011   
       82  HLC   1   DPPC      H47    25   0.0600      1.008   
       83  HLC   1   DPPC      H48    25   0.0600      1.008   
       84  CL3   1   DPPC      C26    26  -0.1800      12.011   
       85  HLC   1   DPPC      H49    26   0.0600      1.008   
       86  HLC   1   DPPC      H50    26   0.0600      1.008   
       87  HLC   1   DPPC      H51    26   0.0600      1.008   
       88  CL2   1   DPPC      C27    27  -0.1200      12.011   
       89  HLC   1   DPPC      H52    27   0.0600      1.008   
       90  HLC   1   DPPC      H53    27   0.0600      1.008   
       91  CL2   1   DPPC      C28    28  -0.1200      12.011   
       92  HLC   1   DPPC      H54    28   0.0600      1.008   
       93  HLC   1   DPPC      H55    28   0.0600      1.008   
       94  CL2   1   DPPC      C29    29  -0.1200      12.011   
       95  HLC   1   DPPC      H56    29   0.0600      1.008   
       96  HLC   1   DPPC      H57    29   0.0600      1.008   
       97  CL2   1   DPPC      C30    30  -0.1200      12.011   
       98  HLC   1   DPPC      H58    30   0.0600      1.008   
       99  HLC   1   DPPC      H59    30   0.0600      1.008   
      100  CL2   1   DPPC      C31    31  -0.1200      12.011   
      101  HLC   1   DPPC      H60    31   0.0600      1.008   
      102  HLC   1   DPPC      H61    31   0.0600      1.008   
      103  CL2   1   DPPC      C32    32  -0.1200      12.011   
      104  HLC   1   DPPC      H62    32   0.0600      1.008   
      105  HLC   1   DPPC      H63    32   0.0600      1.008   
      106  CL2   1   DPPC      C33    33  -0.1200      12.011   
      107  HLC   1   DPPC      H64    33   0.0600      1.008   
      108  HLC   1   DPPC      H65    33   0.0600      1.008   
      109  CL2   1   DPPC      C34    34  -0.1200      12.011   
      110  HLC   1   DPPC      H66    34   0.0600      1.008   
      111  HLC   1   DPPC      H67    34   0.0600      1.008   
      112  CL2   1   DPPC      C35    35  -0.1200      12.011   
      113  HLC   1   DPPC      H68    35   0.0600      1.008   
      114  HLC   1   DPPC      H69    35   0.0600      1.008   
      115  CL2   1   DPPC      C36    36  -0.1200      12.011   
      116  HLC   1   DPPC      H70    36   0.0600      1.008   
      117  HLC   1   DPPC      H71    36   0.0600      1.008   
      118  CL2   1   DPPC      C37    37  -0.1200      12.011   
      119  HLC   1   DPPC      H72    37   0.0600      1.008   
      120  HLC   1   DPPC      H73    37   0.0600      1.008   
      121  CL2   1   DPPC      C38    38  -0.1200      12.011   
      122  HLC   1   DPPC      H74    38   0.0600      1.008   
      123  HLC   1   DPPC      H75    38   0.0600      1.008   
      124  CL2   1   DPPC      C39    39  -0.1200      12.011   
      125  HLC   1   DPPC      H76    39   0.0600      1.008   
      126  HLC   1   DPPC      H77    39   0.0600      1.008   
      127  CL3   1   DPPC      C40    40  -0.1800      12.011   
      128  HLC   1   DPPC      H78    40   0.0600      1.008   
      129  HLC   1   DPPC      H79    40   0.0600      1.008   
      130  HLC   1   DPPC      H80    40   0.0600      1.008   


[ bonds ]
1 14 1
1 10 1
1 6 1  
1 2 1  
2 5 1  
2 4 1  
2 3 1  
6 9 1  
6 8 1  
6 7 1  
10 13 1
10 12 1
10 11 1
14 17 1
14 16 1
14 15 1
17 24 1
17 19 1
17 18 1
20 24 1
20 23 1
20 22 1
20 21 1
23 25 1
25 28 1
25 27 1
25 26 1
28 36 1
28 30 1
28 29 1
30 31 1
31 33 1
31 32 1
33 45 1
33 35 1
33 34 1
36 39 1
36 38 1
36 37 1
39 40 1
40 42 1
40 41 1
42 88 1
42 44 1
42 43 1
45 48 1
45 47 1
45 46 1
48 51 1
48 50 1
48 49 1
51 54 1
51 53 1
51 52 1
54 57 1
54 56 1
54 55 1
57 60 1
57 59 1
57 58 1
60 63 1
60 62 1
60 61 1
63 66 1
63 65 1
63 64 1
66 69 1
66 68 1
66 67 1
69 72 1
69 71 1
69 70 1
72 75 1
72 74 1
72 73 1
75 78 1
75 77 1
75 76 1
78 81 1
78 80 1
78 79 1
81 84 1
81 83 1
81 82 1
84 87 1
84 86 1
84 85 1
88 91 1
88 90 1
88 89 1
91 94 1
91 93 1
91 92 1
94 97 1
94 96 1
94 95 1
97 100 1  
97 99 1   
97 98 1   
100 103 1 
100 102 1 
100 101 1 
103 106 1 
103 105 1 
103 104 1 
106 109 1 
106 108 1 
106 107 1 
109 112 1 
109 111 1 
109 110 1 
112 115 1 
112 114 1 
112 113 1 
115 118 1 
115 117 1 
115 116 1 
118 121 1 
118 120 1 
118 119 1 
121 124 1 
121 123 1 
121 122 1 
124 127 1 
124 126 1 
124 125 1 
127 130 1 
127 129 1 
127 128 1 


[ angles ]
1 14 17 1  
1 14 16 1  
1 14 15 1  
1 10 13 1  
1 10 12 1  
1 10 11 1  
1 6 9 1  
1 6 8 1  
1 6 7 1  
1 2 5 1  
1 2 4 1  
1 2 3 1  
2 1 14 1 
2 1 10 1 
2 1 6 1  
3 2 5 1  
3 2 4 1  
4 2 5 1  
6 1 14 1 
6 1 10 1 
7 6 9 1  
7 6 8 1  
8 6 9 1  
10 1 14 1  
11 10 13 1 
11 10 12 1 
12 10 13 1 
14 17 24 1 
14 17 19 1 
14 17 18 1 
15 14 17 1 
15 14 16 1 
16 14 17 1 
17 24 20 1 
18 17 24 1 
18 17 19 1 
19 17 24 1 
20 23 25 1 
21 20 24 1 
21 20 23 1 
21 20 22 1 
22 20 24 1 
22 20 23 1 
23 20 24 1 
23 25 28 1 
23 25 27 1 
23 25 26 1 
25 28 36 1 
25 28 30 1 
25 28 29 1 
26 25 28 1 
26 25 27 1 
27 25 28 1 
28 36 39 1 
28 36 38 1 
28 36 37 1 
28 30 31 1 
29 28 36 1 
29 28 30 1 
30 28 36 1 
30 31 33 1 
30 31 32 1 
31 33 45 1 
31 33 35 1 
31 33 34 1 
32 31 33 1 
33 45 48 1 
33 45 47 1 
33 45 46 1 
34 33 45 1 
34 33 35 1 
35 33 45 1 
36 39 40 1 
37 36 39 1 
37 36 38 1 
38 36 39 1 
39 40 42 1 
39 40 41 1 
40 42 88 1 
40 42 44 1 
40 42 43 1 
41 40 42 1 
42 88 91 1 
42 88 90 1 
42 88 89 1 
43 42 88 1 
43 42 44 1 
44 42 88 1 
45 48 51 1 
45 48 50 1 
45 48 49 1 
46 45 48 1 
46 45 47 1 
47 45 48 1 
48 51 54 1 
48 51 53 1 
48 51 52 1 
49 48 51 1 
49 48 50 1 
50 48 51 1 
51 54 57 1 
51 54 56 1 
51 54 55 1 
52 51 54 1 
52 51 53 1 
53 51 54 1 
54 57 60 1 
54 57 59 1 
54 57 58 1 
55 54 57 1 
55 54 56 1 
56 54 57 1 
57 60 63 1 
57 60 62 1 
57 60 61 1 
58 57 60 1 
58 57 59 1 
59 57 60 1 
60 63 66 1 
60 63 65 1 
60 63 64 1 
61 60 63 1 
61 60 62 1 
62 60 63 1 
63 66 69 1 
63 66 68 1 
63 66 67 1 
64 63 66 1 
64 63 65 1 
65 63 66 1 
66 69 72 1 
66 69 71 1 
66 69 70 1 
67 66 69 1 
67 66 68 1 
68 66 69 1 
69 72 75 1 
69 72 74 1 
69 72 73 1 
70 69 72 1 
70 69 71 1 
71 69 72 1 
72 75 78 1 
72 75 77 1 
72 75 76 1 
73 72 75 1 
73 72 74 1 
74 72 75 1 
75 78 81 1 
75 78 80 1 
75 78 79 1 
76 75 78 1 
76 75 77 1 
77 75 78 1 
78 81 84 1 
78 81 83 1 
78 81 82 1 
79 78 81 1 
79 78 80 1 
80 78 81 1 
81 84 87 1 
81 84 86 1 
81 84 85 1 
82 81 84 1 
82 81 83 1 
83 81 84 1 
85 84 87 1 
85 84 86 1 
86 84 87 1 
88 91 94 1 
88 91 93 1 
88 91 92 1 
89 88 91 1 
89 88 90 1 
90 88 91 1 
91 94 97 1 
91 94 96 1 
91 94 95 1 
92 91 94 1 
92 91 93 1 
93 91 94 1 
94 97 100 1
94 97 99 1  
94 97 98 1  
95 94 97 1  
95 94 96 1  
96 94 97 1  
97 100 103 1
97 100 102 1
97 100 101 1
98 97 100 1 
98 97 99 1  
99 97 100 1 
100 103 106 1  
100 103 105 1  
100 103 104 1  
101 100 103 1  
101 100 102 1  
102 100 103 1  
103 106 109 1  
103 106 108 1  
103 106 107 1  
104 103 106 1  
104 103 105 1  
105 103 106 1  
106 109 112 1  
106 109 111 1  
106 109 110 1  
107 106 109 1  
107 106 108 1  
108 106 109 1  
109 112 115 1  
109 112 114 1  
109 112 113 1  
110 109 112 1  
110 109 111 1  
111 109 112 1  
112 115 118 1  
112 115 117 1  
112 115 116 1  
113 112 115 1  
113 112 114 1  
114 112 115 1  
115 118 121 1  
115 118 120 1  
115 118 119 1  
116 115 118 1  
116 115 117 1  
117 115 118 1  
118 121 124 1  
118 121 123 1  
118 121 122 1  
119 118 121 1  
119 118 120 1  
120 118 121 1  
121 124 127 1  
121 124 126 1  
121 124 125 1  
122 121 124 1  
122 121 123 1  
123 121 124 1  
124 127 130 1  
124 127 129 1  
124 127 128 1  
125 124 127 1  
125 124 126 1  
126 124 127 1  
128 127 130 1  
128 127 129 1  
129 127 130 1  


[ dihedrals ]
10 1 14 17 3
6 1 14 17 3
2 1 14 17 3
10 1 14 16 3
6 1 14 16 3
2 1 14 16 3
10 1 14 15 3
6 1 14 15 3
2 1 14 15 3
14 1 10 13 3
6 1 10 13 3
2 1 10 13 3
14 1 10 12 3
6 1 10 12 3
2 1 10 12 3
14 1 10 11 3
6 1 10 11 3
2 1 10 11 3
14 1 6 9 3
10 1 6 9 3
2 1 6 9 3
14 1 6 8 3
10 1 6 8 3
2 1 6 8 3
14 1 6 7 3
10 1 6 7 3
2 1 6 7 3
14 1 2 5 3
10 1 2 5 3
6 1 2 5 3
14 1 2 4 3
10 1 2 4 3
6 1 2 4 3
14 1 2 3 3
10 1 2 3 3
6 1 2 3 3
1 14 17 24 3
16 14 17 24 3
15 14 17 24 3
1 14 17 19 3
16 14 17 19 3
15 14 17 19 3
1 14 17 18 3
16 14 17 18 3
15 14 17 18 3
14 17 24 20 3
19 17 24 20 3
18 17 24 20 3
23 20 24 17 3
22 20 24 17 3
21 20 24 17 3
24 20 23 25 3
22 20 23 25 3
21 20 23 25 3
20 23 25 28 3
20 23 25 27 3
20 23 25 26 3
23 25 28 36 3
27 25 28 36 3
26 25 28 36 3
23 25 28 30 3
27 25 28 30 3
26 25 28 30 3
23 25 28 29 3
27 25 28 29 3
26 25 28 29 3
25 28 36 39 3
30 28 36 39 3
29 28 36 39 3
25 28 36 38 3
30 28 36 38 3
29 28 36 38 3
25 28 36 37 3
30 28 36 37 3
29 28 36 37 3
25 28 30 31 3
36 28 30 31 3
29 28 30 31 3
28 30 31 33 3
28 30 31 32 3
30 31 33 45 3
32 31 33 45 3
30 31 33 35 3
32 31 33 35 3
30 31 33 34 3
32 31 33 34 3
31 33 45 48 3
35 33 45 48 3
34 33 45 48 3
31 33 45 47 3
35 33 45 47 3
34 33 45 47 3
31 33 45 46 3
35 33 45 46 3
34 33 45 46 3
28 36 39 40 3
38 36 39 40 3
37 36 39 40 3
36 39 40 42 3
36 39 40 41 3
39 40 42 88 3
41 40 42 88 3
39 40 42 44 3
41 40 42 44 3
39 40 42 43 3
41 40 42 43 3
40 42 88 91 3
44 42 88 91 3
43 42 88 91 3
40 42 88 90 3
44 42 88 90 3
43 42 88 90 3
40 42 88 89 3
44 42 88 89 3
43 42 88 89 3
33 45 48 51 3
47 45 48 51 3
46 45 48 51 3
33 45 48 50 3
47 45 48 50 3
46 45 48 50 3
33 45 48 49 3
47 45 48 49 3
46 45 48 49 3
45 48 51 54 3
50 48 51 54 3
49 48 51 54 3
45 48 51 53 3
50 48 51 53 3
49 48 51 53 3
45 48 51 52 3
50 48 51 52 3
49 48 51 52 3
48 51 54 57 3
53 51 54 57 3
52 51 54 57 3
48 51 54 56 3
53 51 54 56 3
52 51 54 56 3
48 51 54 55 3
53 51 54 55 3
52 51 54 55 3
51 54 57 60 3
56 54 57 60 3
55 54 57 60 3
51 54 57 59 3
56 54 57 59 3
55 54 57 59 3
51 54 57 58 3
56 54 57 58 3
55 54 57 58 3
54 57 60 63 3
59 57 60 63 3
58 57 60 63 3
54 57 60 62 3
59 57 60 62 3
58 57 60 62 3
54 57 60 61 3
59 57 60 61 3
58 57 60 61 3
57 60 63 66 3
62 60 63 66 3
61 60 63 66 3
57 60 63 65 3
62 60 63 65 3
61 60 63 65 3
57 60 63 64 3
62 60 63 64 3
61 60 63 64 3
60 63 66 69 3
65 63 66 69 3
64 63 66 69 3
60 63 66 68 3
65 63 66 68 3
64 63 66 68 3
60 63 66 67 3
65 63 66 67 3
64 63 66 67 3
63 66 69 72 3
68 66 69 72 3
67 66 69 72 3
63 66 69 71 3
68 66 69 71 3
67 66 69 71 3
63 66 69 70 3
68 66 69 70 3
67 66 69 70 3
66 69 72 75 3
71 69 72 75 3
70 69 72 75 3
66 69 72 74 3
71 69 72 74 3
70 69 72 74 3
66 69 72 73 3
71 69 72 73 3
70 69 72 73 3
69 72 75 78 3
74 72 75 78 3
73 72 75 78 3
69 72 75 77 3
74 72 75 77 3
73 72 75 77 3
69 72 75 76 3
74 72 75 76 3
73 72 75 76 3
72 75 78 81 3
77 75 78 81 3
76 75 78 81 3
72 75 78 80 3
77 75 78 80 3
76 75 78 80 3
72 75 78 79 3
77 75 78 79 3
76 75 78 79 3
75 78 81 84 3
80 78 81 84 3
79 78 81 84 3
75 78 81 83 3
80 78 81 83 3
79 78 81 83 3
75 78 81 82 3
80 78 81 82 3
79 78 81 82 3
78 81 84 87 3
83 81 84 87 3
82 81 84 87 3
78 81 84 86 3
83 81 84 86 3
82 81 84 86 3
78 81 84 85 3
83 81 84 85 3
82 81 84 85 3
42 88 91 94 3
90 88 91 94 3
89 88 91 94 3
42 88 91 93 3
90 88 91 93 3
89 88 91 93 3
42 88 91 92 3
90 88 91 92 3
89 88 91 92 3
88 91 94 97 3
93 91 94 97 3
92 91 94 97 3
88 91 94 96 3
93 91 94 96 3
92 91 94 96 3
88 91 94 95 3
93 91 94 95 3
92 91 94 95 3
91 94 97 100 3
96 94 97 100 3
95 94 97 100 3
91 94 97 99 3
96 94 97 99 3
95 94 97 99 3
91 94 97 98 3
96 94 97 98 3
95 94 97 98 3
94 97 100 103 3
99 97 100 103 3
98 97 100 103 3
94 97 100 102 3
99 97 100 102 3
98 97 100 102 3
94 97 100 101 3
99 97 100 101 3
98 97 100 101 3
97 100 103 106 3
102 100 103 106 3
101 100 103 106 3
97 100 103 105 3
102 100 103 105 3
101 100 103 105 3
97 100 103 104 3
102 100 103 104 3
101 100 103 104 3
100 103 106 109 3
105 103 106 109 3
104 103 106 109 3
100 103 106 108 3
105 103 106 108 3
104 103 106 108 3
100 103 106 107 3
105 103 106 107 3
104 103 106 107 3
103 106 109 112 3
108 106 109 112 3
107 106 109 112 3
103 106 109 111 3
108 106 109 111 3
107 106 109 111 3
103 106 109 110 3
108 106 109 110 3
107 106 109 110 3
106 109 112 115 3
111 109 112 115 3
110 109 112 115 3
106 109 112 114 3
111 109 112 114 3
110 109 112 114 3
106 109 112 113 3
111 109 112 113 3
110 109 112 113 3
109 112 115 118 3
114 112 115 118 3
113 112 115 118 3
109 112 115 117 3
114 112 115 117 3
113 112 115 117 3
109 112 115 116 3
114 112 115 116 3
113 112 115 116 3
112 115 118 121 3
117 115 118 121 3
116 115 118 121 3
112 115 118 120 3
117 115 118 120 3
116 115 118 120 3
112 115 118 119 3
117 115 118 119 3
116 115 118 119 3
115 118 121 124 3
120 118 121 124 3
119 118 121 124 3
115 118 121 123 3
120 118 121 123 3
119 118 121 123 3
115 118 121 122 3
120 118 121 122 3
119 118 121 122 3
118 121 124 127 3
123 121 124 127 3
122 121 124 127 3
118 121 124 126 3
123 121 124 126 3
122 121 124 126 3
118 121 124 125 3
123 121 124 125 3
122 121 124 125 3
121 124 127 130 3
126 124 127 130 3
125 124 127 130 3
121 124 127 129 3
126 124 127 129 3
125 124 127 129 3
121 124 127 128 3
126 124 127 128 3
125 124 127 128 3


[ dihedrals ]
30 33 31 32 2  0.00000E+00  0.16740E+03 ; C=O
39 42 40 41 2  0.00000E+00  0.16740E+03 ; C=O


[ pairs ]
17 10 1
17 6 1
17 2 1
16 10 1
16 6 1
16 2 1
15 10 1
15 6 1
15 2 1
13 14 1
13 6 1
13 2 1
12 14 1
12 6 1
12 2 1
11 14 1
11 6 1
11 2 1
9 14 1
9 10 1
9 2 1
8 14 1
8 10 1
8 2 1
7 14 1
7 10 1
7 2 1
5 14 1
5 10 1
5 6 1
4 14 1
4 10 1
4 6 1
3 14 1
3 10 1
3 6 1
24 1 1
24 16 1
24 15 1
19 1 1
19 16 1
19 15 1
18 1 1
18 16 1
18 15 1
20 14 1
20 19 1
20 18 1
17 23 1
17 22 1
17 21 1
25 24 1
25 22 1
25 21 1
28 20 1
27 20 1
26 20 1
36 23 1
36 27 1
36 26 1
30 23 1
30 27 1
30 26 1
29 23 1
29 27 1
29 26 1
39 25 1
39 30 1
39 29 1
38 25 1
38 30 1
38 29 1
37 25 1
37 30 1
37 29 1
31 25 1
31 36 1
31 29 1
33 28 1
32 28 1
45 30 1
45 32 1
35 30 1
35 32 1
34 30 1
34 32 1
48 31 1
48 35 1
48 34 1
47 31 1
47 35 1
47 34 1
46 31 1
46 35 1
46 34 1
40 28 1
40 38 1
40 37 1
42 36 1
41 36 1
88 39 1
88 41 1
44 39 1
44 41 1
43 39 1
43 41 1
91 40 1
91 44 1
91 43 1
90 40 1
90 44 1
90 43 1
89 40 1
89 44 1
89 43 1
51 33 1
51 47 1
51 46 1
50 33 1
50 47 1
50 46 1
49 33 1
49 47 1
49 46 1
54 45 1
54 50 1
54 49 1
53 45 1
53 50 1
53 49 1
52 45 1
52 50 1
52 49 1
57 48 1
57 53 1
57 52 1
56 48 1
56 53 1
56 52 1
55 48 1
55 53 1
55 52 1
60 51 1
60 56 1
60 55 1
59 51 1
59 56 1
59 55 1
58 51 1
58 56 1
58 55 1
63 54 1
63 59 1
63 58 1
62 54 1
62 59 1
62 58 1
61 54 1
61 59 1
61 58 1
66 57 1
66 62 1
66 61 1
65 57 1
65 62 1
65 61 1
64 57 1
64 62 1
64 61 1
69 60 1
69 65 1
69 64 1
68 60 1
68 65 1
68 64 1
67 60 1
67 65 1
67 64 1
72 63 1
72 68 1
72 67 1
71 63 1
71 68 1
71 67 1
70 63 1
70 68 1
70 67 1
75 66 1
75 71 1
75 70 1
74 66 1
74 71 1
74 70 1
73 66 1
73 71 1
73 70 1
78 69 1
78 74 1
78 73 1
77 69 1
77 74 1
77 73 1
76 69 1
76 74 1
76 73 1
81 72 1
81 77 1
81 76 1
80 72 1
80 77 1
80 76 1
79 72 1
79 77 1
79 76 1
84 75 1
84 80 1
84 79 1
83 75 1
83 80 1
83 79 1
82 75 1
82 80 1
82 79 1
87 78 1
87 83 1
87 82 1
86 78 1
86 83 1
86 82 1
85 78 1
85 83 1
85 82 1
94 42 1
94 90 1
94 89 1
93 42 1
93 90 1
93 89 1
92 42 1
92 90 1
92 89 1
97 88 1
97 93 1
97 92 1
96 88 1
96 93 1
96 92 1
95 88 1
95 93 1
95 92 1
100 91 1
100 96 1
100 95 1
99 91 1
99 96 1
99 95 1
98 91 1
98 96 1
98 95 1
103 94 1
103 99 1
103 98 1
102 94 1
102 99 1
102 98 1
101 94 1
101 99 1
101 98 1
106 97 1
106 102 1
106 101 1
105 97 1
105 102 1
105 101 1
104 97 1
104 102 1
104 101 1
109 100 1
109 105 1
109 104 1
108 100 1
108 105 1
108 104 1
107 100 1
107 105 1
107 104 1
112 103 1
112 108 1
112 107 1
111 103 1
111 108 1
111 107 1
110 103 1
110 108 1
110 107 1
115 106 1
115 111 1
115 110 1
114 106 1
114 111 1
114 110 1
113 106 1
113 111 1
113 110 1
118 109 1
118 114 1
118 113 1
117 109 1
117 114 1
117 113 1
116 109 1
116 114 1
116 113 1
121 112 1
121 117 1
121 116 1
120 112 1
120 117 1
120 116 1
119 112 1
119 117 1
119 116 1
124 115 1
124 120 1
124 119 1
123 115 1
123 120 1
123 119 1
122 115 1
122 120 1
122 119 1
127 118 1
127 123 1
127 122 1
126 118 1
126 123 1
126 122 1
125 118 1
125 123 1
125 122 1
130 121 1
130 126 1
130 125 1
129 121 1
129 126 1
129 125 1
128 121 1
128 126 1
128 125 1
