# Supplementary material for: Topologies, structures and parameter files for lipid simulations in GROMACS with the OPLS-aa force field: DPPC, POPC, DOPC, PEPC, and cholesterol
Source: Data Brief. 2015 Sep 26;5:333–6. doi: 10.1016/j.dib.2015.09.013 (PMC4602361; doi:10.1016/j.dib.2015.09.013)
Supplement: Supplementary file 2 — Supplementary material [file mmc2.zip › SI/pepc_with_CHARMM_order.gro.txt]

UNNAMED
  134
    1PEPC   N1     1   2.269   2.148   3.401
    1PEPC   C1     2   2.313   2.291   3.404
    1PEPC   H1     3   2.345   2.319   3.503
    1PEPC   H2     4   2.226   2.352   3.385
    1PEPC   C2     5   2.211   2.107   3.262
    1PEPC   H3     6   2.279   2.111   3.179
    1PEPC   H4     7   2.150   2.018   3.267
    1PEPC   H5     8   2.146   2.186   3.229
    1PEPC   C3     9   2.376   2.048   3.443
    1PEPC   H6    10   2.427   2.089   3.529
    1PEPC   H7    11   2.333   1.951   3.459
    1PEPC   H8    12   2.461   2.043   3.376
    1PEPC   C4    13   2.154   2.136   3.494
    1PEPC   H9    14   2.072   2.193   3.453
    1PEPC   H10   15   2.179   2.163   3.595
    1PEPC   H11   16   2.115   2.036   3.486
    1PEPC   C5    17   2.436   2.333   3.306
    1PEPC   H12   18   2.521   2.276   3.348
    1PEPC   H13   19   2.445   2.439   3.336
    1PEPC   P1    20   2.319   2.402   3.077
    1PEPC   O1    21   2.172   2.390   3.111
    1PEPC   O2    22   2.351   2.380   2.929
    1PEPC   O3    23   2.405   2.297   3.167
    1PEPC   O4    24   2.372   2.535   3.124
    1PEPC   C6    25   2.504   2.582   3.091
    1PEPC   H14   26   2.571   2.496   3.070
    1PEPC   H15   27   2.556   2.625   3.180
    1PEPC   C7    28   2.494   2.699   2.985
    1PEPC   H16   29   2.436   2.781   3.030
    1PEPC   O5    30   2.423   2.644   2.877
    1PEPC   C8    31   2.361   2.727   2.792
    1PEPC   O6    32   2.384   2.847   2.781
    1PEPC   C9    33   2.264   2.649   2.710
    1PEPC   H17   34   2.165   2.698   2.719
    1PEPC   H18   35   2.241   2.544   2.737
    1PEPC   C10   36   2.634   2.746   2.940
    1PEPC   H19   37   2.685   2.802   3.020
    1PEPC   H20   38   2.636   2.822   2.859
    1PEPC   O7    39   2.717   2.638   2.893
    1PEPC   C11   40   2.728   2.608   2.763
    1PEPC   O8    41   2.700   2.686   2.673
    1PEPC   C12   42   2.794   2.468   2.766
    1PEPC   H21   43   2.792   2.419   2.866
    1PEPC   H22   44   2.898   2.480   2.731
    1PEPC   C13   45   2.304   2.663   2.562
    1PEPC   H23   46   2.395   2.602   2.544
    1PEPC   H24   47   2.326   2.772   2.551
    1PEPC   C14   48   2.191   2.640   2.457
    1PEPC   H25   49   2.105   2.710   2.464
    1PEPC   H26   50   2.146   2.538   2.451
    1PEPC   C15   51   2.252   2.668   2.311
    1PEPC   H27   52   2.331   2.745   2.310
    1PEPC   H28   53   2.171   2.705   2.245
    1PEPC   C16   54   2.304   2.542   2.245
    1PEPC   H29   55   2.230   2.463   2.218
    1PEPC   H30   56   2.370   2.491   2.318
    1PEPC   C17   57   2.374   2.555   2.106
    1PEPC   H31   58   2.305   2.595   2.029
    1PEPC   H32   59   2.406   2.454   2.072
    1PEPC   C18   60   2.499   2.644   2.089
    1PEPC   H33   61   2.476   2.741   2.136
    1PEPC   H34   62   2.516   2.643   1.979
    1PEPC   C19   63   2.616   2.575   2.160
    1PEPC   H35   64   2.587   2.510   2.244
    1PEPC   C20   65   2.745   2.580   2.120
    1PEPC   H36   66   2.776   2.563   2.015
    1PEPC   C21   67   2.860   2.631   2.209
    1PEPC   H37   68   2.931   2.551   2.242
    1PEPC   H38   69   2.824   2.657   2.310
    1PEPC   C22   70   2.951   2.740   2.145
    1PEPC   H39   71   2.984   2.691   2.052
    1PEPC   H40   72   3.044   2.751   2.205
    1PEPC   C23   73   2.878   2.883   2.132
    1PEPC   H41   74   2.770   2.872   2.105
    1PEPC   H42   75   2.923   2.942   2.050
    1PEPC   C24   76   2.889   2.975   2.250
    1PEPC   H43   77   2.999   2.993   2.253
    1PEPC   H44   78   2.855   2.937   2.349
    1PEPC   C25   79   2.817   3.117   2.243
    1PEPC   H45   80   2.711   3.106   2.215
    1PEPC   H46   81   2.867   3.177   2.164
    1PEPC   C26   82   2.843   3.196   2.381
    1PEPC   H47   83   2.952   3.210   2.402
    1PEPC   H48   84   2.796   3.134   2.461
    1PEPC   C27   85   2.791   3.340   2.375
    1PEPC   H49   86   2.746   3.359   2.474
    1PEPC   H50   87   2.709   3.347   2.301
    1PEPC   C27   88   2.888   3.456   2.334
    1PEPC   H51   89   2.973   3.465   2.406
    1PEPC   H52   90   2.843   3.557   2.339
    1PEPC   H53   91   2.927   3.447   2.230
    1PEPC   C29   92   2.724   2.383   2.659
    1PEPC   H54   93   2.774   2.284   2.645
    1PEPC   H55   94   2.729   2.449   2.571
    1PEPC   C30   95   2.578   2.340   2.696
    1PEPC   H56   96   2.520   2.428   2.731
    1PEPC   H57   97   2.591   2.272   2.783
    1PEPC   C31   98   2.484   2.280   2.583
    1PEPC   H58   99   2.458   2.355   2.506
    1PEPC   H59  100   2.391   2.248   2.634
    1PEPC   C32  101   2.543   2.160   2.507
    1PEPC   H60  102   2.453   2.112   2.463
    1PEPC   H61  103   2.583   2.090   2.583
    1PEPC   C33  104   2.648   2.192   2.405
    1PEPC   H62  105   2.742   2.224   2.454
    1PEPC   H63  106   2.605   2.283   2.357
    1PEPC   C34  107   2.672   2.088   2.298
    1PEPC   H64  108   2.722   1.996   2.337
    1PEPC   H65  109   2.753   2.134   2.237
    1PEPC   C35  110   2.547   2.045   2.220
    1PEPC   H66  111   2.472   1.998   2.287
    1PEPC   H67  112   2.586   1.972   2.146
    1PEPC   C36  113   2.493   2.157   2.124
    1PEPC   H68  114   2.576   2.199   2.064
    1PEPC   H69  115   2.434   2.234   2.178
    1PEPC   C37  116   2.396   2.114   2.009
    1PEPC   H70  117   2.297   2.078   2.043
    1PEPC   H71  118   2.449   2.036   1.950
    1PEPC   C38  119   2.366   2.224   1.903
    1PEPC   H72  120   2.462   2.233   1.847
    1PEPC   H73  121   2.336   2.310   1.967
    1PEPC   C39  122   2.248   2.190   1.809
    1PEPC   H74  123   2.156   2.163   1.866
    1PEPC   H75  124   2.299   2.105   1.758
    1PEPC   C40  125   2.205   2.302   1.710
    1PEPC   H76  126   2.299   2.337   1.664
    1PEPC   H77  127   2.158   2.379   1.776
    1PEPC   C41  128   2.109   2.257   1.599
    1PEPC   H78  129   2.060   2.346   1.554
    1PEPC   H79  130   2.030   2.186   1.630
    1PEPC   C42  131   2.179   2.174   1.492
    1PEPC   H80  132   2.245   2.246   1.439
    1PEPC   H81  133   2.107   2.152   1.410
    1PEPC   H82  134   2.239   2.084   1.519
   0.00000   0.00000   0.00000
