# Supplementary material for: Topologies, structures and parameter files for lipid simulations in GROMACS with the OPLS-aa force field: DPPC, POPC, DOPC, PEPC, and cholesterol
Source: Data Brief. 2015 Sep 26;5:333–6. doi: 10.1016/j.dib.2015.09.013 (PMC4602361; doi:10.1016/j.dib.2015.09.013)
Supplement: Supplementary file 2 — Supplementary material [file mmc2.zip › SI/popc_with_CHARMM_order.gro.txt]

S  C  A  M  O  R  G
  134
    1POPC   N1     1  -0.227  -1.969   2.054
    1POPC   C1     2  -0.183  -1.826   2.057
    1POPC   H1     3  -0.151  -1.798   2.156
    1POPC   H2     4  -0.270  -1.765   2.038
    1POPC   C2     5  -0.285  -2.010   1.915
    1POPC   H3     6  -0.217  -2.006   1.832
    1POPC   H4     7  -0.346  -2.099   1.920
    1POPC   H5     8  -0.350  -1.931   1.882
    1POPC   C3     9  -0.120  -2.069   2.096
    1POPC   H6    10  -0.069  -2.028   2.182
    1POPC   H7    11  -0.163  -2.166   2.112
    1POPC   H8    12  -0.035  -2.074   2.029
    1POPC   C4    13  -0.342  -1.981   2.147
    1POPC   H9    14  -0.424  -1.924   2.106
    1POPC   H10   15  -0.317  -1.954   2.248
    1POPC   H11   16  -0.381  -2.081   2.139
    1POPC   C5    17  -0.060  -1.784   1.959
    1POPC   H12   18   0.025  -1.841   2.001
    1POPC   H13   19  -0.051  -1.678   1.989
    1POPC   P1    20  -0.177  -1.715   1.730
    1POPC   O1    21  -0.324  -1.727   1.764
    1POPC   O2    22  -0.145  -1.737   1.582
    1POPC   O3    23  -0.091  -1.820   1.820
    1POPC   O4    24  -0.124  -1.582   1.777
    1POPC   C6    25   0.008  -1.535   1.744
    1POPC   H14   26   0.075  -1.621   1.723
    1POPC   H15   27   0.060  -1.492   1.833
    1POPC   C7    28  -0.002  -1.418   1.638
    1POPC   H16   29  -0.060  -1.336   1.683
    1POPC   O5    30  -0.073  -1.473   1.530
    1POPC   C8    31  -0.135  -1.390   1.445
    1POPC   O6    32  -0.112  -1.270   1.434
    1POPC   C9    33  -0.232  -1.468   1.363
    1POPC   H17   34  -0.331  -1.419   1.372
    1POPC   H18   35  -0.255  -1.573   1.390
    1POPC   C10   36   0.138  -1.371   1.593
    1POPC   H19   37   0.189  -1.315   1.673
    1POPC   H20   38   0.140  -1.295   1.512
    1POPC   O7    39   0.221  -1.479   1.546
    1POPC   C11   40   0.232  -1.509   1.416
    1POPC   O8    41   0.204  -1.431   1.326
    1POPC   C12   42   0.298  -1.649   1.419
    1POPC   H21   43   0.296  -1.698   1.519
    1POPC   H22   44   0.402  -1.637   1.384
    1POPC   C13   45  -0.192  -1.454   1.215
    1POPC   H23   46  -0.101  -1.515   1.197
    1POPC   H24   47  -0.170  -1.345   1.204
    1POPC   C14   48  -0.305  -1.477   1.110
    1POPC   H25   49  -0.391  -1.407   1.117
    1POPC   H26   50  -0.350  -1.579   1.104
    1POPC   C15   51  -0.244  -1.449   0.964
    1POPC   H27   52  -0.165  -1.372   0.963
    1POPC   H28   53  -0.325  -1.412   0.898
    1POPC   C16   54  -0.192  -1.575   0.898
    1POPC   H29   55  -0.266  -1.654   0.871
    1POPC   H30   56  -0.126  -1.626   0.971
    1POPC   C17   57  -0.122  -1.562   0.759
    1POPC   H31   58  -0.191  -1.522   0.682
    1POPC   H32   59  -0.090  -1.663   0.725
    1POPC   C18   60   0.003  -1.473   0.742
    1POPC   H33   61  -0.020  -1.376   0.789
    1POPC   H34   62   0.020  -1.474   0.632
    1POPC   C19   63   0.120  -1.542   0.813
    1POPC   H35   64   0.091  -1.607   0.897
    1POPC   C20   65   0.249  -1.537   0.773
    1POPC   H36   66   0.328  -1.598   0.820
    1POPC   C21   67   0.296  -1.464   0.646
    1POPC   H37   68   0.356  -1.372   0.666
    1POPC   H38   69   0.212  -1.413   0.596
    1POPC   C22   70   0.384  -1.548   0.549
    1POPC   H39   71   0.466  -1.581   0.615
    1POPC   H40   72   0.434  -1.481   0.476
    1POPC   C23   73   0.301  -1.662   0.471
    1POPC   H41   74   0.223  -1.708   0.536
    1POPC   H42   75   0.368  -1.745   0.441
    1POPC   C24   76   0.237  -1.621   0.341
    1POPC   H43   77   0.327  -1.596   0.280
    1POPC   H44   78   0.168  -1.534   0.343
    1POPC   C25   79   0.152  -1.729   0.261
    1POPC   H45   80   0.076  -1.776   0.326
    1POPC   H46   81   0.221  -1.809   0.227
    1POPC   C26   82   0.094  -1.661   0.127
    1POPC   H47   83   0.175  -1.621   0.062
    1POPC   H48   84   0.027  -1.579   0.161
    1POPC   C27   85   0.025  -1.764   0.036
    1POPC   H49   86  -0.064  -1.713  -0.004
    1POPC   H50   87  -0.011  -1.849   0.097
    1POPC   C27   88   0.107  -1.833  -0.079
    1POPC   H51   89   0.144  -1.758  -0.152
    1POPC   H52   90   0.047  -1.901  -0.143
    1POPC   H53   91   0.191  -1.896  -0.042
    1POPC   C29   92   0.228  -1.734   1.312
    1POPC   H54   93   0.278  -1.833   1.298
    1POPC   H55   94   0.233  -1.668   1.224
    1POPC   C30   95   0.082  -1.777   1.349
    1POPC   H56   96   0.024  -1.689   1.384
    1POPC   H57   97   0.095  -1.845   1.436
    1POPC   C31   98  -0.012  -1.837   1.236
    1POPC   H58   99  -0.038  -1.762   1.159
    1POPC   H59  100  -0.105  -1.869   1.287
    1POPC   C32  101   0.047  -1.957   1.160
    1POPC   H60  102  -0.043  -2.005   1.116
    1POPC   H61  103   0.087  -2.027   1.236
    1POPC   C33  104   0.152  -1.925   1.058
    1POPC   H62  105   0.246  -1.893   1.107
    1POPC   H63  106   0.109  -1.834   1.010
    1POPC   C34  107   0.176  -2.029   0.951
    1POPC   H64  108   0.226  -2.121   0.990
    1POPC   H65  109   0.257  -1.983   0.890
    1POPC   C35  110   0.051  -2.072   0.873
    1POPC   H66  111  -0.024  -2.119   0.940
    1POPC   H67  112   0.090  -2.145   0.799
    1POPC   C36  113  -0.003  -1.960   0.777
    1POPC   H68  114   0.080  -1.918   0.717
    1POPC   H69  115  -0.062  -1.883   0.831
    1POPC   C37  116  -0.100  -2.003   0.662
    1POPC   H70  117  -0.199  -2.039   0.696
    1POPC   H71  118  -0.047  -2.081   0.603
    1POPC   C38  119  -0.130  -1.893   0.556
    1POPC   H72  120  -0.034  -1.884   0.500
    1POPC   H73  121  -0.160  -1.807   0.620
    1POPC   C39  122  -0.248  -1.927   0.462
    1POPC   H74  123  -0.340  -1.954   0.519
    1POPC   H75  124  -0.197  -2.012   0.411
    1POPC   C40  125  -0.291  -1.815   0.363
    1POPC   H76  126  -0.197  -1.780   0.317
    1POPC   H77  127  -0.338  -1.738   0.429
    1POPC   C41  128  -0.387  -1.860   0.252
    1POPC   H78  129  -0.436  -1.771   0.207
    1POPC   H79  130  -0.466  -1.931   0.283
    1POPC   C42  131  -0.317  -1.943   0.145
    1POPC   H80  132  -0.251  -1.871   0.092
    1POPC   H81  133  -0.389  -1.965   0.063
    1POPC   H82  134  -0.257  -2.033   0.172
   0.00000   0.00000   0.00000
